# Supplementary material for: Enhancing the Stability and Anticancer Activity of Escherichia coli Asparaginase Through Nanoparticle Immobilization: A Biotechnological Perspective on Nano Chitosan
Source: Polymers (Basel). 2024 Nov 23;16(23):3260. doi: 10.3390/polym16233260 (PMC11644295; doi:10.3390/polym16233260)
Supplement: Supplementary file 1 [file polymers-16-03260-s001.zip]

Archive with 1 entries (1 files):
- polymers-3260442-supplementary.pdf
